# Supplementary material for: European Bilberry Extract Ameliorates Dietary Advanced Glycation End Products-Induced Non-Alcoholic Steatohepatitis in Rats via Gut Microbiota and Its Metabolites
Source: Nutrients. 2025 Dec 15;17(24):3918. doi: 10.3390/nu17243918 (PMC12735947; doi:10.3390/nu17243918)
Supplement: Supplementary file 1 [file nutrients-17-03918-s001.zip]

Archive with 3 entries (3 files):
- Figure S1.tif
- Figure S2.tif
- Supplementary information.pdf
